# Supplementary material for: Adequacy of the WHOQoL-BREF to Assess the Quality of Life of Victims of Armed Conflicts
Source: Assessment. 2023 Oct 30;31(5):1135–47. doi: 10.1177/10731911231201145 (PMC11134973; doi:10.1177/10731911231201145)
Supplement: sj-cs-3-asm-10.1177_10731911231201145 – Supplemental material for Adequacy of the WHOQoL-BREF to Assess the Quality of Life of Victims of Armed Conflicts [file sj-cs-3-asm-10.1177_10731911231201145.cs]

> #Item modifications
> #cross loading Q8 from environment into psychological
> cfamodel4a <- 'physical=~Q3+Q4+Q10+Q15+Q16+Q17+Q18
+ psychological=~Q5+Q6+Q7+Q11+Q19+Q26+Q8
+ social_relations=~Q20+Q21+Q22
+ environment=~Q8+Q9+Q12+Q13+Q14+Q23+Q24+Q25'
> 
> model4a <-cfa(cfamodel4a,data=QoL,  estimator = "DWLS")
> summary(model4a,fit.measures=T,standardized=T,modindices = FALSE)
lavaan 0.6.15 ended normally after 166 iterations

  Estimator                                       DWLS
  Optimization method                           NLMINB
  Number of model parameters                        55

  Number of observations                          1136

Model Test User Model:
                                                      
  Test statistic                               659.161
  Degrees of freedom                               245
  P-value (Chi-square)                           0.000

Model Test Baseline Model:

  Test statistic                             12860.976
  Degrees of freedom                               276
  P-value                                        0.000

User Model versus Baseline Model:

  Comparative Fit Index (CFI)                    0.967
  Tucker-Lewis Index (TLI)                       0.963

Root Mean Square Error of Approximation:

  RMSEA                                          0.039
  90 Percent confidence interval - lower         0.035
  90 Percent confidence interval - upper         0.042
  P-value H_0: RMSEA <= 0.050                    1.000
  P-value H_0: RMSEA >= 0.080                    0.000

Standardized Root Mean Square Residual:

  SRMR                                           0.048

Parameter Estimates:

  Standard errors                             Standard
  Information                                 Expected
  Information saturated (h1) model        Unstructured

Latent Variables:
                      Estimate  Std.Err  z-value  P(>|z|)   Std.lv  Std.all
  physical =~                                                              
    Q3                   1.000                               0.255    0.236
    Q4                   1.102    0.097   11.354    0.000    0.281    0.244
    Q10                  2.257    0.155   14.538    0.000    0.577    0.632
    Q15                  1.811    0.131   13.828    0.000    0.463    0.448
    Q16                  2.240    0.158   14.200    0.000    0.572    0.542
    Q17                  2.477    0.169   14.651    0.000    0.633    0.684
    Q18                  2.203    0.156   14.155    0.000    0.563    0.528
  psychological =~                                                         
    Q5                   1.000                               0.610    0.627
    Q6                   0.914    0.035   26.276    0.000    0.558    0.586
    Q7                   0.667    0.028   23.743    0.000    0.407    0.484
    Q11                  0.854    0.035   24.641    0.000    0.521    0.512
    Q19                  1.119    0.040   27.847    0.000    0.682    0.690
    Q26                  0.645    0.031   20.611    0.000    0.393    0.374
    Q8                   0.697    0.052   13.281    0.000    0.425    0.493
  social_relations =~                                                      
    Q20                  1.000                               0.638    0.676
    Q21                  0.994    0.041   24.364    0.000    0.634    0.612
    Q22                  0.800    0.035   22.697    0.000    0.511    0.528
  environment =~                                                           
    Q8                   1.000                               0.062    0.072
    Q9                   6.151    3.410    1.804    0.071    0.384    0.486
    Q12                  6.146    3.407    1.804    0.071    0.383    0.439
    Q13                  6.871    3.808    1.804    0.071    0.429    0.496
    Q14                  6.509    3.610    1.803    0.071    0.406    0.434
    Q23                 10.270    5.688    1.805    0.071    0.640    0.603
    Q24                  9.070    5.026    1.805    0.071    0.566    0.540
    Q25                  7.753    4.300    1.803    0.071    0.484    0.479

Covariances:
                      Estimate  Std.Err  z-value  P(>|z|)   Std.lv  Std.all
  physical ~~                                                              
    psychological        0.134    0.009   14.357    0.000    0.860    0.860
    social_relatns       0.118    0.009   13.634    0.000    0.721    0.721
    environment          0.009    0.005    1.793    0.073    0.591    0.591
  psychological ~~                                                         
    social_relatns       0.307    0.013   24.344    0.000    0.790    0.790
    environment          0.020    0.011    1.836    0.066    0.522    0.522
  social_relations ~~                                                      
    environment          0.021    0.012    1.801    0.072    0.537    0.537

Variances:
                   Estimate  Std.Err  z-value  P(>|z|)   Std.lv  Std.all
   .Q3                1.111    0.041   27.383    0.000    1.111    0.945
   .Q4                1.255    0.041   30.757    0.000    1.255    0.941
   .Q10               0.501    0.036   13.819    0.000    0.501    0.601
   .Q15               0.850    0.040   21.014    0.000    0.850    0.799
   .Q16               0.789    0.047   16.936    0.000    0.789    0.707
   .Q17               0.456    0.042   10.920    0.000    0.456    0.532
   .Q18               0.818    0.048   17.170    0.000    0.818    0.721
   .Q5                0.573    0.041   14.001    0.000    0.573    0.606
   .Q6                0.596    0.040   14.722    0.000    0.596    0.657
   .Q7                0.542    0.032   17.159    0.000    0.542    0.766
   .Q11               0.761    0.040   19.205    0.000    0.761    0.737
   .Q19               0.511    0.045   11.442    0.000    0.511    0.523
   .Q26               0.954    0.041   23.548    0.000    0.954    0.860
   .Q8                0.530    0.035   15.052    0.000    0.530    0.714
   .Q20               0.483    0.048   10.114    0.000    0.483    0.543
   .Q21               0.672    0.054   12.559    0.000    0.672    0.626
   .Q22               0.675    0.044   15.328    0.000    0.675    0.721
   .Q9                0.476    0.032   14.737    0.000    0.476    0.764
   .Q12               0.616    0.033   18.626    0.000    0.616    0.807
   .Q13               0.562    0.037   15.031    0.000    0.562    0.754
   .Q14               0.709    0.039   18.401    0.000    0.709    0.811
   .Q23               0.718    0.051   14.162    0.000    0.718    0.636
   .Q24               0.777    0.049   15.733    0.000    0.777    0.708
   .Q25               0.786    0.046   17.159    0.000    0.786    0.771
    physical          0.065    0.008    7.850    0.000    1.000    1.000
    psychological     0.372    0.020   18.648    0.000    1.000    1.000
    social_relatns    0.407    0.029   13.875    0.000    1.000    1.000
    environment       0.004    0.004    0.905    0.365    1.000    1.000

> 
> MI_model4a <- modificationindices(model4a)
> relevant_MI_model4a <- filter(MI_model4a, mi > 11)
> arrange(relevant_MI_model4a, -mi)  
                lhs op rhs     mi    epc sepc.lv sepc.all sepc.nox
1                Q3 ~~  Q4 90.908  0.392   0.392    0.332    0.332
2     psychological =~  Q9 55.841  0.361   0.220    0.279    0.279
3               Q24 ~~ Q25 55.839  0.308   0.308    0.395    0.395
4          physical =~  Q9 49.898  0.914   0.233    0.296    0.296
5  social_relations =~  Q9 45.423  0.361   0.230    0.292    0.292
6               Q23 ~~ Q24 37.433  0.270   0.270    0.361    0.361
7     psychological =~ Q24 31.728 -0.369  -0.225   -0.215   -0.215
8          physical =~ Q24 29.410 -0.956  -0.244   -0.233   -0.233
9       environment =~ Q22 26.627  3.927   0.245    0.253    0.253
10 social_relations =~ Q24 25.187 -0.369  -0.235   -0.225   -0.225
11              Q26 ~~ Q12 17.282  0.111   0.111    0.145    0.145
12    psychological =~ Q15 16.547  0.827   0.504    0.489    0.489
13              Q19 ~~ Q20 15.416  0.134   0.134    0.270    0.270
14      environment =~ Q26 15.363  2.506   0.156    0.148    0.148
15               Q5 ~~  Q6 14.998  0.135   0.135    0.231    0.231
16      environment =~  Q5 14.418  2.526   0.158    0.162    0.162
17               Q5 ~~  Q9 13.721  0.100   0.100    0.191    0.191
18              Q19 ~~ Q12 12.629 -0.095  -0.095   -0.170   -0.170
19         physical =~ Q25 12.270 -0.568  -0.145   -0.144   -0.144
20               Q8 ~~  Q9 12.232  0.087   0.087    0.173    0.173
21      environment =~  Q4 12.099 -2.646  -0.165   -0.143   -0.143
22               Q9 ~~ Q25 11.486 -0.101  -0.101   -0.165   -0.165
23              Q15 ~~ Q11 11.275  0.116   0.116    0.144    0.144
24               Q7 ~~  Q8 11.026  0.089   0.089    0.167    0.167
> 
> #cross loading Q9 from environment into psychological
> 
> cfamodel4b <- 'physical=~Q3+Q4+Q10+Q15+Q16+Q17+Q18
+ psychological=~Q5+Q6+Q7+Q11+Q19+Q26+Q8+Q9
+ social_relations=~Q20+Q21+Q22
+ environment=~Q8+Q9+Q12+Q13+Q14+Q23+Q24+Q25'
> 
> model4b <-cfa(cfamodel4b,data=QoL, estimator = "DWLS")
> summary(model4b,fit.measures=T,standardized=T,modindices = FALSE)
lavaan 0.6.15 ended normally after 193 iterations

  Estimator                                       DWLS
  Optimization method                           NLMINB
  Number of model parameters                        56

  Number of observations                          1136

Model Test User Model:
                                                      
  Test statistic                               602.581
  Degrees of freedom                               244
  P-value (Chi-square)                           0.000

Model Test Baseline Model:

  Test statistic                             12860.976
  Degrees of freedom                               276
  P-value                                        0.000

User Model versus Baseline Model:

  Comparative Fit Index (CFI)                    0.972
  Tucker-Lewis Index (TLI)                       0.968

Root Mean Square Error of Approximation:

  RMSEA                                          0.036
  90 Percent confidence interval - lower         0.032
  90 Percent confidence interval - upper         0.040
  P-value H_0: RMSEA <= 0.050                    1.000
  P-value H_0: RMSEA >= 0.080                    0.000

Standardized Root Mean Square Residual:

  SRMR                                           0.046

Parameter Estimates:

  Standard errors                             Standard
  Information                                 Expected
  Information saturated (h1) model        Unstructured

Latent Variables:
                      Estimate  Std.Err  z-value  P(>|z|)   Std.lv  Std.all
  physical =~                                                              
    Q3                   1.000                               0.255    0.235
    Q4                   1.101    0.097   11.331    0.000    0.281    0.243
    Q10                  2.263    0.156   14.516    0.000    0.577    0.632
    Q15                  1.816    0.131   13.812    0.000    0.463    0.449
    Q16                  2.244    0.158   14.179    0.000    0.572    0.542
    Q17                  2.483    0.170   14.629    0.000    0.633    0.684
    Q18                  2.205    0.156   14.131    0.000    0.562    0.528
  psychological =~                                                         
    Q5                   1.000                               0.610    0.628
    Q6                   0.915    0.035   26.337    0.000    0.558    0.586
    Q7                   0.667    0.028   23.774    0.000    0.407    0.484
    Q11                  0.853    0.035   24.672    0.000    0.520    0.512
    Q19                  1.117    0.040   27.891    0.000    0.681    0.690
    Q26                  0.641    0.031   20.587    0.000    0.391    0.372
    Q8                   0.725    0.049   14.912    0.000    0.443    0.514
    Q9                   0.318    0.040    7.955    0.000    0.194    0.246
  social_relations =~                                                      
    Q20                  1.000                               0.638    0.676
    Q21                  0.995    0.041   24.380    0.000    0.635    0.613
    Q22                  0.799    0.035   22.685    0.000    0.510    0.527
  environment =~                                                           
    Q8                   1.000                               0.044    0.051
    Q9                   4.131    3.092    1.336    0.182    0.180    0.228
    Q12                  9.068    6.732    1.347    0.178    0.396    0.453
    Q13                 10.252    7.608    1.348    0.178    0.447    0.518
    Q14                  9.633    7.152    1.347    0.178    0.420    0.450
    Q23                 15.396   11.423    1.348    0.178    0.672    0.632
    Q24                 13.744   10.199    1.348    0.178    0.599    0.572
    Q25                 11.730    8.710    1.347    0.178    0.512    0.507

Covariances:
                      Estimate  Std.Err  z-value  P(>|z|)   Std.lv  Std.all
  physical ~~                                                              
    psychological        0.134    0.009   14.351    0.000    0.859    0.859
    social_relatns       0.117    0.009   13.616    0.000    0.721    0.721
    environment          0.006    0.005    1.342    0.179    0.551    0.551
  psychological ~~                                                         
    social_relatns       0.307    0.013   24.489    0.000    0.789    0.789
    environment          0.013    0.009    1.368    0.171    0.472    0.472
  social_relations ~~                                                      
    environment          0.014    0.010    1.345    0.179    0.501    0.501

Variances:
                   Estimate  Std.Err  z-value  P(>|z|)   Std.lv  Std.all
   .Q3                1.112    0.041   27.392    0.000    1.112    0.945
   .Q4                1.255    0.041   30.772    0.000    1.255    0.941
   .Q10               0.501    0.036   13.805    0.000    0.501    0.601
   .Q15               0.850    0.040   21.004    0.000    0.850    0.799
   .Q16               0.789    0.047   16.935    0.000    0.789    0.707
   .Q17               0.455    0.042   10.911    0.000    0.455    0.532
   .Q18               0.819    0.048   17.192    0.000    0.819    0.722
   .Q5                0.572    0.041   14.001    0.000    0.572    0.606
   .Q6                0.595    0.040   14.705    0.000    0.595    0.656
   .Q7                0.542    0.032   17.165    0.000    0.542    0.766
   .Q11               0.762    0.040   19.229    0.000    0.762    0.738
   .Q19               0.512    0.045   11.490    0.000    0.512    0.525
   .Q26               0.956    0.040   23.606    0.000    0.956    0.862
   .Q8                0.527    0.035   14.888    0.000    0.527    0.709
   .Q9                0.520    0.031   16.690    0.000    0.520    0.835
   .Q20               0.483    0.048   10.107    0.000    0.483    0.543
   .Q21               0.671    0.054   12.529    0.000    0.671    0.625
   .Q22               0.676    0.044   15.358    0.000    0.676    0.722
   .Q12               0.607    0.033   18.160    0.000    0.607    0.795
   .Q13               0.546    0.038   14.387    0.000    0.546    0.732
   .Q14               0.697    0.039   17.900    0.000    0.697    0.798
   .Q23               0.677    0.052   12.947    0.000    0.677    0.600
   .Q24               0.737    0.051   14.528    0.000    0.737    0.672
   .Q25               0.758    0.047   16.235    0.000    0.758    0.743
    physical          0.065    0.008    7.835    0.000    1.000    1.000
    psychological     0.372    0.020   18.753    0.000    1.000    1.000
    social_relatns    0.407    0.029   13.878    0.000    1.000    1.000
    environment       0.002    0.003    0.675    0.500    1.000    1.000

> 
> MI_model4b <- modificationindices(model4b)
> relevant_MI_model4b <- filter(MI_model4b, mi > 11)
> arrange(relevant_MI_model4b, -mi) 
                lhs op rhs     mi    epc sepc.lv sepc.all sepc.nox
1                Q3 ~~  Q4 91.054  0.392   0.392    0.332    0.332
2               Q24 ~~ Q25 44.428  0.281   0.281    0.376    0.376
3       environment =~ Q22 30.183  5.556   0.242    0.251    0.251
4               Q23 ~~ Q24 26.205  0.233   0.233    0.330    0.330
5     psychological =~ Q24 21.620 -0.284  -0.173   -0.165   -0.165
6          physical =~ Q24 20.544 -0.743  -0.190   -0.181   -0.181
7               Q26 ~~ Q12 19.079  0.117   0.117    0.153    0.153
8     psychological =~ Q15 18.068  0.846   0.516    0.500    0.500
9       environment =~ Q26 17.847  3.613   0.158    0.150    0.150
10 social_relations =~ Q24 17.739 -0.290  -0.185   -0.177   -0.177
11              Q19 ~~ Q20 15.616  0.135   0.135    0.271    0.271
12               Q5 ~~  Q6 14.737  0.134   0.134    0.229    0.229
13              Q13 ~~ Q23 12.395 -0.124  -0.124   -0.203   -0.203
14      environment =~  Q5 11.817  3.033   0.132    0.136    0.136
15      environment =~  Q6 11.704 -2.824  -0.123   -0.129   -0.129
16      environment =~ Q18 11.576  3.482   0.152    0.143    0.143
17              Q15 ~~ Q11 11.325  0.116   0.116    0.145    0.145
18 social_relations =~ Q26 11.151  0.502   0.320    0.304    0.304
