# Supplementary material for: Adequacy of the WHOQoL-BREF to Assess the Quality of Life of Victims of Armed Conflicts
Source: Assessment. 2023 Oct 30;31(5):1135–47. doi: 10.1177/10731911231201145 (PMC11134973; doi:10.1177/10731911231201145)
Supplement: sj-cs-4-asm-10.1177_10731911231201145 – Supplemental material for Adequacy of the WHOQoL-BREF to Assess the Quality of Life of Victims of Armed Conflicts [file sj-cs-4-asm-10.1177_10731911231201145.cs]

lavaan 0.6.15 ended normally after 54 iterations

  Estimator                                       DWLS
  Optimization method                           NLMINB
  Number of model parameters                        54

  Number of observations                          1136

Model Test User Model:
                                                      
  Test statistic                               829.638
  Degrees of freedom                               246
  P-value (Chi-square)                           0.000

Model Test Baseline Model:

  Test statistic                             12860.976
  Degrees of freedom                               276
  P-value                                        0.000

User Model versus Baseline Model:

  Comparative Fit Index (CFI)                    0.954
  Tucker-Lewis Index (TLI)                       0.948

Root Mean Square Error of Approximation:

  RMSEA                                          0.046
  90 Percent confidence interval - lower         0.042
  90 Percent confidence interval - upper         0.049
  P-value H_0: RMSEA <= 0.050                    0.980
  P-value H_0: RMSEA >= 0.080                    0.000

Standardized Root Mean Square Residual:

  SRMR                                           0.055

Parameter Estimates:

  Standard errors                             Standard
  Information                                 Expected
  Information saturated (h1) model        Unstructured

Latent Variables:
                      Estimate  Std.Err  z-value  P(>|z|)   Std.lv  Std.all
  physical =~                                                              
    Q3                   1.000                               0.256    0.236
    Q4                   1.101    0.097   11.354    0.000    0.281    0.244
    Q10                  2.255    0.155   14.545    0.000    0.576    0.631
    Q15                  1.809    0.131   13.832    0.000    0.462    0.448
    Q16                  2.240    0.158   14.210    0.000    0.573    0.542
    Q17                  2.478    0.169   14.660    0.000    0.633    0.685
    Q18                  2.202    0.155   14.163    0.000    0.563    0.528
  psychological =~                                                         
    Q5                   1.000                               0.606    0.624
    Q6                   0.904    0.035   26.189    0.000    0.548    0.576
    Q7                   0.662    0.028   23.649    0.000    0.401    0.477
    Q11                  0.850    0.035   24.588    0.000    0.515    0.507
    Q19                  1.114    0.040   27.840    0.000    0.675    0.683
    Q26                  0.648    0.031   20.662    0.000    0.393    0.373
  social_relations =~                                                      
    Q20                  1.000                               0.638    0.676
    Q21                  0.993    0.041   24.349    0.000    0.634    0.611
    Q22                  0.801    0.035   22.699    0.000    0.511    0.528
  environment =~                                                           
    Q8                   1.000                               0.502    0.583
    Q9                   0.732    0.037   19.784    0.000    0.368    0.466
    Q12                  0.695    0.036   19.293    0.000    0.349    0.400
    Q13                  0.782    0.040   19.583    0.000    0.392    0.454
    Q14                  0.745    0.040   18.673    0.000    0.374    0.400
    Q23                  1.145    0.053   21.577    0.000    0.575    0.541
    Q24                  0.987    0.049   20.128    0.000    0.496    0.473
    Q25                  0.853    0.045   19.019    0.000    0.428    0.424

Covariances:
                      Estimate  Std.Err  z-value  P(>|z|)   Std.lv  Std.all
  physical ~~                                                              
    psychological        0.136    0.009   14.336    0.000    0.877    0.877
    social_relatns       0.118    0.009   13.640    0.000    0.721    0.721
    environment          0.086    0.006   13.500    0.000    0.670    0.670
  psychological ~~                                                         
    social_relatns       0.311    0.013   23.894    0.000    0.804    0.804
    environment          0.198    0.009   21.616    0.000    0.650    0.650
  social_relations ~~                                                      
    environment          0.197    0.010   19.526    0.000    0.615    0.615

Variances:
                   Estimate  Std.Err  z-value  P(>|z|)   Std.lv  Std.all
   .Q3                1.111    0.041   27.382    0.000    1.111    0.944
   .Q4                1.255    0.041   30.762    0.000    1.255    0.941
   .Q10               0.501    0.036   13.830    0.000    0.501    0.602
   .Q15               0.851    0.040   21.029    0.000    0.851    0.799
   .Q16               0.788    0.047   16.926    0.000    0.788    0.706
   .Q17               0.455    0.042   10.900    0.000    0.455    0.531
   .Q18               0.818    0.048   17.175    0.000    0.818    0.721
   .Q5                0.577    0.041   14.085    0.000    0.577    0.611
   .Q6                0.607    0.040   15.009    0.000    0.607    0.669
   .Q7                0.546    0.032   17.327    0.000    0.546    0.772
   .Q11               0.767    0.040   19.372    0.000    0.767    0.743
   .Q19               0.521    0.045   11.628    0.000    0.521    0.533
   .Q26               0.955    0.041   23.555    0.000    0.955    0.861
   .Q20               0.484    0.048   10.116    0.000    0.484    0.543
   .Q21               0.673    0.054   12.573    0.000    0.673    0.626
   .Q22               0.674    0.044   15.313    0.000    0.674    0.721
   .Q8                0.491    0.036   13.496    0.000    0.491    0.661
   .Q9                0.488    0.032   15.323    0.000    0.488    0.783
   .Q12               0.641    0.032   19.762    0.000    0.641    0.840
   .Q13               0.592    0.037   16.184    0.000    0.592    0.794
   .Q14               0.733    0.038   19.405    0.000    0.733    0.840
   .Q23               0.798    0.048   16.553    0.000    0.798    0.707
   .Q24               0.851    0.047   18.005    0.000    0.851    0.776
   .Q25               0.837    0.044   18.822    0.000    0.837    0.820
    physical          0.065    0.008    7.854    0.000    1.000    1.000
    psychological     0.367    0.020   18.290    0.000    1.000    1.000
    social_relatns    0.407    0.029   13.871    0.000    1.000    1.000
    environment       0.252    0.016   15.583    0.000    1.000    1.000
> reliability (model)
         physical psychological social_relations environment
alpha  0.67155634    0.70436231       0.62970547  0.70923129
omega  0.65923843    0.71264371       0.63441061  0.69094851
omega2 0.65923843    0.71264371       0.63441061  0.69094851
omega3 0.63139466    0.71675925       0.63557603  0.65871137
avevar 0.23095161    0.30025719       0.36872906  0.22347217
> 
> cov.rep <- fitted (model)$cov
> cor.rep <- cov2cor (cov.rep)
> cor.rep
       Q3    Q4   Q10   Q15   Q16   Q17   Q18    Q5    Q6    Q7   Q11   Q19   Q26   Q20   Q21   Q22    Q8    Q9
Q3  1.000                                                                                                      
Q4  0.057 1.000                                                                                                
Q10 0.149 0.154 1.000                                                                                          
Q15 0.106 0.109 0.283 1.000                                                                                    
Q16 0.128 0.132 0.342 0.243 1.000                                                                              
Q17 0.161 0.167 0.432 0.307 0.371 1.000                                                                        
Q18 0.124 0.129 0.333 0.237 0.286 0.362 1.000                                                                  
Q5  0.129 0.133 0.345 0.245 0.297 0.375 0.289 1.000                                                            
Q6  0.119 0.123 0.319 0.226 0.274 0.346 0.267 0.359 1.000                                                      
Q7  0.099 0.102 0.264 0.188 0.227 0.287 0.221 0.297 0.275 1.000                                                
Q11 0.105 0.108 0.281 0.199 0.241 0.304 0.235 0.316 0.292 0.242 1.000                                          
Q19 0.141 0.146 0.379 0.269 0.325 0.410 0.317 0.426 0.393 0.326 0.346 1.000                                    
Q26 0.077 0.080 0.207 0.147 0.177 0.224 0.173 0.233 0.215 0.178 0.189 0.255 1.000                              
Q20 0.115 0.119 0.308 0.218 0.264 0.334 0.258 0.339 0.313 0.259 0.275 0.371 0.203 1.000                        
Q21 0.104 0.107 0.278 0.198 0.239 0.302 0.233 0.306 0.283 0.234 0.249 0.336 0.183 0.413 1.000                  
Q22 0.090 0.093 0.241 0.171 0.207 0.261 0.201 0.265 0.244 0.203 0.215 0.290 0.158 0.357 0.323 1.000            
Q8  0.092 0.095 0.247 0.175 0.212 0.267 0.206 0.236 0.218 0.181 0.192 0.259 0.141 0.242 0.219 0.189 1.000      
Q9  0.074 0.076 0.197 0.140 0.169 0.214 0.165 0.189 0.174 0.144 0.153 0.207 0.113 0.194 0.175 0.151 0.271 1.000
Q12 0.063 0.065 0.169 0.120 0.145 0.183 0.141 0.162 0.149 0.124 0.132 0.177 0.097 0.166 0.150 0.130 0.233 0.186
Q13 0.072 0.074 0.192 0.136 0.165 0.209 0.161 0.184 0.170 0.141 0.150 0.202 0.110 0.189 0.171 0.148 0.265 0.212
Q14 0.063 0.065 0.169 0.120 0.146 0.184 0.142 0.162 0.150 0.124 0.132 0.178 0.097 0.166 0.151 0.130 0.233 0.187
Q23 0.085 0.088 0.229 0.162 0.197 0.248 0.192 0.219 0.202 0.168 0.178 0.240 0.131 0.225 0.203 0.176 0.315 0.252
Q24 0.075 0.077 0.200 0.142 0.172 0.217 0.168 0.192 0.177 0.147 0.156 0.210 0.115 0.197 0.178 0.154 0.276 0.221
Q25 0.067 0.069 0.179 0.127 0.154 0.195 0.150 0.172 0.159 0.131 0.140 0.188 0.103 0.176 0.159 0.138 0.247 0.198
      Q12   Q13   Q14   Q23   Q24   Q25
Q3                                     
Q4                                     
Q10                                    
Q15                                    
Q16                                    
Q17                                    
Q18                                    
Q5                                     
Q6                                     
Q7                                     
Q11                                    
Q19                                    
Q26                                    
Q20                                    
Q21                                    
Q22                                    
Q8                                     
Q9                                     
Q12 1.000                              
Q13 0.182 1.000                        
Q14 0.160 0.182 1.000                  
Q23 0.216 0.246 0.217 1.000            
Q24 0.189 0.215 0.190 0.256 1.000      
Q25 0.169 0.193 0.170 0.229 0.201 1.000
> residuals(model, type = "cor")$cov
        Q3     Q4    Q10    Q15    Q16    Q17    Q18     Q5     Q6     Q7    Q11    Q19    Q26    Q20    Q21
Q3   0.000                                                                                                  
Q4   0.305  0.000                                                                                           
Q10  0.043  0.076  0.000                                                                                    
Q15 -0.027  0.036 -0.028  0.000                                                                             
Q16 -0.020 -0.006 -0.041 -0.060  0.000                                                                      
Q17 -0.023  0.018 -0.044 -0.015  0.066  0.000                                                               
Q18 -0.020  0.013 -0.016 -0.013  0.004  0.040  0.000                                                        
Q5  -0.014 -0.040  0.030  0.055 -0.017 -0.057 -0.028  0.000                                                 
Q6  -0.045 -0.020  0.037  0.058 -0.040 -0.033 -0.055  0.128  0.000                                          
Q7  -0.014 -0.075  0.034  0.043  0.002  0.020 -0.031  0.013  0.005  0.000                                   
Q11 -0.007  0.021  0.084  0.099 -0.034 -0.001 -0.069 -0.056  0.073 -0.005  0.000                            
Q19 -0.014 -0.035 -0.040  0.034 -0.004  0.040  0.040 -0.074  0.020 -0.031  0.062  0.000                     
Q26  0.077  0.068  0.019 -0.071  0.024 -0.022 -0.044  0.003 -0.058 -0.033 -0.039 -0.041  0.000              
Q20  0.011 -0.003  0.011 -0.036  0.018  0.042  0.028 -0.046 -0.013 -0.032  0.002  0.112  0.000  0.000       
Q21 -0.021 -0.004  0.005 -0.006 -0.015  0.030 -0.005 -0.039  0.003 -0.040  0.018  0.060  0.033  0.035  0.000
Q22 -0.031 -0.009 -0.033 -0.005 -0.001 -0.037  0.000 -0.005 -0.035  0.001 -0.050 -0.016  0.039 -0.007 -0.032
Q8  -0.003 -0.027  0.046  0.050  0.019  0.018  0.015  0.110  0.141  0.184  0.069  0.085  0.057  0.021  0.039
Q9  -0.027 -0.072  0.014  0.021  0.035  0.037 -0.009  0.091  0.033  0.029 -0.012 -0.004 -0.004 -0.006  0.036
Q12  0.060  0.010 -0.017 -0.063  0.037 -0.012  0.077  0.036 -0.071  0.033 -0.052 -0.121  0.105 -0.054 -0.005
Q13  0.015 -0.039  0.005 -0.025 -0.005  0.026  0.014  0.042 -0.034  0.030 -0.020 -0.072  0.002 -0.064 -0.030
Q14 -0.034 -0.062  0.001  0.035  0.072 -0.005  0.018  0.067 -0.037  0.046 -0.053 -0.059 -0.003 -0.034 -0.050
Q23 -0.014 -0.064 -0.042 -0.073  0.044 -0.020  0.047 -0.015 -0.052 -0.024 -0.049  0.000  0.060 -0.019 -0.013
Q24 -0.012 -0.029 -0.029 -0.055  0.002 -0.012  0.004 -0.048 -0.077 -0.073 -0.059 -0.035 -0.003 -0.027 -0.047
Q25 -0.022 -0.002 -0.049 -0.016 -0.045 -0.045  0.027 -0.006 -0.053 -0.042 -0.039 -0.031  0.002 -0.031 -0.015
       Q22     Q8     Q9    Q12    Q13    Q14    Q23    Q24    Q25
Q3                                                                
Q4                                                                
Q10                                                               
Q15                                                               
Q16                                                               
Q17                                                               
Q18                                                               
Q5                                                                
Q6                                                                
Q7                                                                
Q11                                                               
Q19                                                               
Q26                                                               
Q20                                                               
Q21                                                               
Q22  0.000                                                        
Q8   0.040  0.000                                                 
Q9  -0.001 -0.003  0.000                                          
Q12  0.071 -0.109  0.023  0.000                                   
Q13  0.015 -0.068 -0.063  0.128  0.000                            
Q14  0.053 -0.073 -0.032  0.062  0.115  0.000                     
Q23  0.088 -0.156 -0.027  0.011 -0.018 -0.001  0.000              
Q24  0.044 -0.131 -0.014  0.008  0.055 -0.003  0.261  0.000       
Q25  0.051 -0.100 -0.072  0.024  0.052  0.005  0.134  0.304  0.000
> Res_model <- residuals (model, type = "cor")$cov
> Res_model
        Q3     Q4    Q10    Q15    Q16    Q17    Q18     Q5     Q6     Q7    Q11    Q19    Q26    Q20    Q21
Q3   0.000                                                                                                  
Q4   0.305  0.000                                                                                           
Q10  0.043  0.076  0.000                                                                                    
Q15 -0.027  0.036 -0.028  0.000                                                                             
Q16 -0.020 -0.006 -0.041 -0.060  0.000                                                                      
Q17 -0.023  0.018 -0.044 -0.015  0.066  0.000                                                               
Q18 -0.020  0.013 -0.016 -0.013  0.004  0.040  0.000                                                        
Q5  -0.014 -0.040  0.030  0.055 -0.017 -0.057 -0.028  0.000                                                 
Q6  -0.045 -0.020  0.037  0.058 -0.040 -0.033 -0.055  0.128  0.000                                          
Q7  -0.014 -0.075  0.034  0.043  0.002  0.020 -0.031  0.013  0.005  0.000                                   
Q11 -0.007  0.021  0.084  0.099 -0.034 -0.001 -0.069 -0.056  0.073 -0.005  0.000                            
Q19 -0.014 -0.035 -0.040  0.034 -0.004  0.040  0.040 -0.074  0.020 -0.031  0.062  0.000                     
Q26  0.077  0.068  0.019 -0.071  0.024 -0.022 -0.044  0.003 -0.058 -0.033 -0.039 -0.041  0.000              
Q20  0.011 -0.003  0.011 -0.036  0.018  0.042  0.028 -0.046 -0.013 -0.032  0.002  0.112  0.000  0.000       
Q21 -0.021 -0.004  0.005 -0.006 -0.015  0.030 -0.005 -0.039  0.003 -0.040  0.018  0.060  0.033  0.035  0.000
Q22 -0.031 -0.009 -0.033 -0.005 -0.001 -0.037  0.000 -0.005 -0.035  0.001 -0.050 -0.016  0.039 -0.007 -0.032
Q8  -0.003 -0.027  0.046  0.050  0.019  0.018  0.015  0.110  0.141  0.184  0.069  0.085  0.057  0.021  0.039
Q9  -0.027 -0.072  0.014  0.021  0.035  0.037 -0.009  0.091  0.033  0.029 -0.012 -0.004 -0.004 -0.006  0.036
Q12  0.060  0.010 -0.017 -0.063  0.037 -0.012  0.077  0.036 -0.071  0.033 -0.052 -0.121  0.105 -0.054 -0.005
Q13  0.015 -0.039  0.005 -0.025 -0.005  0.026  0.014  0.042 -0.034  0.030 -0.020 -0.072  0.002 -0.064 -0.030
Q14 -0.034 -0.062  0.001  0.035  0.072 -0.005  0.018  0.067 -0.037  0.046 -0.053 -0.059 -0.003 -0.034 -0.050
Q23 -0.014 -0.064 -0.042 -0.073  0.044 -0.020  0.047 -0.015 -0.052 -0.024 -0.049  0.000  0.060 -0.019 -0.013
Q24 -0.012 -0.029 -0.029 -0.055  0.002 -0.012  0.004 -0.048 -0.077 -0.073 -0.059 -0.035 -0.003 -0.027 -0.047
Q25 -0.022 -0.002 -0.049 -0.016 -0.045 -0.045  0.027 -0.006 -0.053 -0.042 -0.039 -0.031  0.002 -0.031 -0.015
       Q22     Q8     Q9    Q12    Q13    Q14    Q23    Q24    Q25
Q3                                                                
Q4                                                                
Q10                                                               
Q15                                                               
Q16                                                               
Q17                                                               
Q18                                                               
Q5                                                                
Q6                                                                
Q7                                                                
Q11                                                               
Q19                                                               
Q26                                                               
Q20                                                               
Q21                                                               
Q22  0.000                                                        
Q8   0.040  0.000                                                 
Q9  -0.001 -0.003  0.000                                          
Q12  0.071 -0.109  0.023  0.000                                   
Q13  0.015 -0.068 -0.063  0.128  0.000                            
Q14  0.053 -0.073 -0.032  0.062  0.115  0.000                     
Q23  0.088 -0.156 -0.027  0.011 -0.018 -0.001  0.000              
Q24  0.044 -0.131 -0.014  0.008  0.055 -0.003  0.261  0.000       
Q25  0.051 -0.100 -0.072  0.024  0.052  0.005  0.134  0.304  0.000
